# Supplementary material for: Molecular Modelling of the Adsorption and Delivery of α-Pinene and Similar Terpenes of Essential Oils on Montmorillonite Surfaces
Source: Nanomaterials (Basel). 2025 Oct 16;15(20):1573. doi: 10.3390/nano15201573 (PMC12567106; doi:10.3390/nano15201573)
Supplement: Supplementary file 1 [file nanomaterials-15-01573-s001.zip]

Archive with 2 entries (2 files):
- Movie S1.avi
- Supplementary Figures.pdf
